# Supplementary material for: Systematic Review and Meta-Analysis of Mass Spectrometry Proteomics Applied to Human Peripheral Fluids to Assess Potential Biomarkers of Schizophrenia
Source: Int J Mol Sci. 2022 Apr 28;23(9):4917. doi: 10.3390/ijms23094917 (PMC9105255; doi:10.3390/ijms23094917)
Supplement: Supplementary file 1 [file ijms-23-04917-s001.zip]

Archive with 2 entries (2 files):
- Supp Info_SCZ Systematic review_IJMS_2022.pdf
- SupTable_SCZ Systematic review_IJMS_2022.xlsx
